# Supplementary material for: Personality Traits and Physical Activity: Insights from German University Students
Source: Eur J Investig Health Psychol Educ. 2023 Aug 3;13(8):1423–40. doi: 10.3390/ejihpe13080104 (PMC10453150; doi:10.3390/ejihpe13080104)
Supplement: Supplementary file 1 [file ejihpe-13-00104-s001.zip]

Archive with 2 entries (2 files):
- ejihpe-2519624_Supplements.pdf
- ejihpe-2519624_Supplements_CHERRIES.pdf
